# Supplementary material for: Comparative MS- and NMR-Based Metabolome Mapping of Egyptian Red and White Squill Bulbs F. Liliaceae and in Relation to Their Cytotoxic Effect
Source: Plants (Basel). 2023 May 23;12(11):2078. doi: 10.3390/plants12112078 (PMC10255078; doi:10.3390/plants12112078)
Supplement: Supplementary file 1 [file plants-12-02078-s001.zip]

Archive with 1 entries (1 files):
- plants-2313227-supplementary.pdf
